# Supplementary material for: Orthodenticle homeobox OTX1 is a potential prognostic biomarker for bladder cancer
Source: Bioengineered. 2021 Sep 24;12(1):6559–71. doi: 10.1080/21655979.2021.1974646 (PMC8806575; doi:10.1080/21655979.2021.1974646)
Supplement: Supplemental Material [file KBIE_A_1974646_SM8996.zip]

Archive with 4 entries (3 files):
- supplementary/
- supplementary/figs1 (1).jpg
- supplementary/figs2 (1).jpg
- supplementary/Supplementary Figure legends.docx
